# Supplementary material for: Novel Candidate Genes and a Wide Spectrum of Structural and Point Mutations Responsible for Inherited Retinal Dystrophies Revealed by Exome Sequencing
Source: PLoS One. 2016 Dec 22;11(12):e0168966. doi: 10.1371/journal.pone.0168966 (PMC5179108; doi:10.1371/journal.pone.0168966)
Supplement: S1 Table — For each sample, total coverage as well as data restricted to IRD genes is shown. For IRD genes, the number of known heterozygous recessive mutations (excluding the causative mutations in the family) and the number of unreported heterozygous variants predicted as pathogenic at least by two different algorithms, are indicated. C10 and C30 are the percentage of bases with a minimum coverage of 10x and 30x, respectively. (XLS) [file pone.0168966.s004.xls]

## Sheet: Full1
Supplementary Table S1: Summary of exome data per sample.
	Capture region					IRD genes
Sample	Number of variants	Mean	Median	C10	C30	Number of variants	Mean	Median	C10	C30	Known mutations	Rare changes predicted as pathogenic
V506	56826	49.27	44	91.5	69.5	1184	49.0891	45.3968	94.3528	70.7976	1	6
V507	56520	46.13	41	91.4	66.7	1147	45.25	41.9643	93.8385	67.3488	1	10
V508	58225	65.06	57	93.1	80.6	1245	58.095	53.2183	95.8536	80.5179	1	6
V509	57909	53.86	49	93.1	75.8	1246	53.7182	49.5079	95.6167	77.7401	1	5
V510	55580	47.87	43	91.8	69	1127	47.7189	44.0794	94.5028	70.5266	0	10
V511	55224	49.84	45	92	71.2	1131	49.8759	46.0754	94.9143	72.9123	0	5
V512	55049	58.16	52	93.1	78.3	1146	63.8929	58.7222	95.5718	82.3837	0	7
V513	56058	54.67	49	92.4	75.2	1178	54.8321	50.5714	95.1476	76.9444	0	5
V514	55603	52.26	47	92.3	73.5	1137	52.2723	48.4008	95.1718	75.2444	0	3
V515	39934	55.61	50	96.5	76.6	892	55.5798	52.0516	97.7448	76.794	0	2
V518	40592	53.17	48	96	74	917	53.7168	50	97.4536	74.7353	0	3
V519	40130	54.35	49	96.2	74.9	905	54.5678	51.3095	97.331	75.3214	1	4
V520	39951	54.39	49	96	74.5	874	54.3861	50.8214	97.1345	74.8869	1	2
V521	40046	52.75	47	96.1	73.7	888	53.0627	49.6706	97.298	73.9881	1	4
V522	38471	51.8	47	95.8	72.7	875	52.0914	48.4365	96.9448	73.2083	0	5
V525	40942	53	48	96	74.1	952	53.7623	49.9762	97.3202	74.9972	0	3
V526	41929	52.25	47	95.8	73.2	966	52.8317	49.3175	97.1782	74.1615	1	6
V527	41183	52.9	48	95.9	73.6	937	53.1156	50.0437	97.0421	74.1413	0	6
V528	40680	54.34	49	96.1	75	860	54.9367	51.4484	97.5468	76.4052	0	4
V529	40222	52.99	48	95.9	73.8	888	53.5719	49.9762	97.2583	74.9369	0	7
V530	39769	50.8	46	95.8	72.3	862	51.53	48.1548	97.4901	73.4944	0	10
V531	41214	53.96	48	95.9	74.7	914	54.4125	50.3532	97.298	75.9504	0	5
V532	40650	52.79	47	95.7	73.6	925	53.5973	50.0238	97.3222	75.0377	0	7
V533	41079	49.55	45	95.4	70.9	879	50.1429	46.3492	97.031	71.6567	0	3
V534	41012	70.44	64	97.4	85	893	70.4343	65.9405	98.5484	85.5571	0	3
V535	42726	74.83	68	97.6	86.7	949	74.6427	69.9048	98.6933	87.4099	0	1
V536	41923	92.2	83	97.9	91.3	946	92.9993	86.8135	99.0111	93.0433	0	7
V537	41759	71.6	65	97.4	85.4	901	71.5187	66.9643	98.4429	85.721	1	1
V538	40674	54.65	50	96.2	75.7	857	54.8062	51.619	97.544	75.7825	0	7
V539	41423	56.76	52	96.5	78	948	57.2914	54.0833	98.0667	79.3274	0	7
V541	41353	77.64	69	96.9	85.9	924	78.0602	72.1825	98.1774	87.6897	0	9
V542	39653	61.45	55	96.2	78.8	850	62.095	57.4683	97.5762	80.275	0	4
V543	40930	59.81	53	96.1	77.8	918	60.0088	55.7817	97.1766	78.4484	1	7
V544	40641	63.96	57	96.4	80.1	906	63.9192	59.4444	97.7032	80.9484	0	4
V545	40599	59.9	53	96.1	78.1	966	60.5304	56.0278	97.729	79.4175	0	4
V546	40420	63.97	57	96.3	80.2	912	63.8105	58.9048	97.3893	80.744	1	6
V547	40887	63.35	57	96.2	80.1	892	63.9236	58.9603	97.673	81.4556	2	6
V550	40733	61.74	55	96.2	79.4	910	62.0325	57.5476	97.8048	80.681	0	4
V551	40607	58.3	53	96.1	77.8	932	58.8115	54.4206	97.5472	78.9901	0	5
V552	40914	107.19	95	97.7	92.3	956	108.063	99.6627	98.8433	94.0282	0	7
min	38471	47.87	43	91.8	69	850	47.7189	44.0794	94.5028	70.5266	0	1
max	58225	107.19	95	97.9	92.3	1246	108.063	99.6627	99.0111	94.0282	2	10
mean	43597.2	59.8463	53.7895	95.6342	77.4684	958	60.1226	55.9009	97.2131	78.5659	0.289474	5.10526
sd	6150.86	11.9738	10.5783	1.60931	5.4151	109.723	12.019	11.1104	1.08262	5.52335	0.515065	2.20306
